# Supplementary material for: Clinical Trial Awareness, Perceptions, and Participation Among Cancer Patients in Saudi Arabia
Source: Healthcare (Basel). 2025 May 1;13(9):1044. doi: 10.3390/healthcare13091044 (PMC12071313; doi:10.3390/healthcare13091044)
Supplement: Supplementary file 1 [file healthcare-13-01044-s001.zip]

Archive with 1 entries (1 files):
- healthcare-3554053-supplementary.pdf
